# Supplementary material for: Efficacy of dapoxetine treatment in Chinese patients with premature ejaculation and possible factors affecting efficacy in the real-world practice
Source: BMC Urol. 2020 Feb 3;20:11. doi: 10.1186/s12894-020-0580-3 (PMC6998231; doi:10.1186/s12894-020-0580-3)
Supplement: Supplementary file 1 — Additional file 1. Part of the database. Some information of the database, including IELT, NITBE and PEDT. [file 12894_2020_580_MOESM1_ESM.xlsx]

## Sheet: Sheet1
type of PE: 1. primary,2. secondary	IELT(s) before treatment	thrust times before treatment	PEDT scores (≥11 can be diagnosised PE)	was your control over ejaculation during sexual intercourse:（0：Very poor，1：Poor ，2：Fair ，3：Good ，4：Very good ）	was your satisfaction with sexual intercourse: （0：Very poor，1：Poor ，2：Fair ，3：Good ，4：Very good）	how distressed were you by how fast you ejaculated during sexual intercourse? （0：Not at all，1：A little bit ，2：Moderately ，3：Quit a bit，4：Extremely ）	to what extent did how fast you ejaculated during sexual intercourse cause difficulty in your relationship with your partner?（0：Not at all ，1：A little bit，2：Moderately ，3：Quit a bit ，4：Extremely ）
1	70	65	11	2	2	2	1
2	30	20	13	0	2	3	2
1	60	60	16	0	1	4	1
2	120	100	13	0	1	2	2
1	70	80	12	1	2	2	1
1	10	20	19	0	0	4	4
1	5	10	16	0	0	3	3
2	90	80	14	0	1	3	2
2	20	25	12	1	1	2	2
1	40	50	12	0	1	3	1
1	15	20	11	1	2	2	2
2	20	30	12	1	2	2	2
1	15	10	11	1	2	2	1
1	5	10	18	0	0	4	3
1	10	15	15	0	0	3	2
2	50	50	11	2	2	1	1
2	120	20	11	2	2	1	0
1	20	30	13	1	1	3	1
1	30	40	15	0	2	3	1
2	20	25	12	0	2	3	0
1	25	20	13	1	1	3	1
1	15	15	14	0	2	3	1
1	100	90	12	1	2	2	1
1	50	50	16	1	1	4	2
1	15	20	17	0	0	4	3
1	60	80	14	1	1	2	1
1	40	50	12	1	1	2	1
1	20	30	15	0	0	4	1
1	20	30	20	0	0	4	4
1	90	100	13	1	1	2	2
1	5	5	16	0	0	3	2
1	10	10	14	1	1	3	2
1	15	20	14	1	1	3	2
1	30	40	14	1	1	3	2
1	10	15	18	0	0	3	2
1	40	50	13	1	1	3	1
1	30	30	14	1	1	3	2
1	100	110	14	2	2	2	1
2	60	40	12	1	1	3	1
1	180	100	13	1	1	1	1
2	60	5	16	0	0	4	4
1	120	3	15	0	0	3	1
1	30	5	16	0	0	2	2
1	30	20	17	0	2	4	2
1	120	30	17	1	2	4	1
1	120	50	12	1	1	3	2
1	60	20	14	1	1	3	2
2	20	10	15	1	2	3	3
1	120	20	14	1	1	3	2
1	180	40	13	1	2	2	1
1	60	50	12	2	1	3	1
1	60	30	20	0	0	3	3
1	60	40	16	0	0	3	2
1	60	30	16	1	1	3	4
2	180	30	11	1	1	2	1
1	60	5	14	0	1	4	2
1	30	5	20	0	0	4	4
2	60	40	12	0	0	3	3
1	60	15	17	0	1	3	1
1	60	20	16	2	2	3	3
1	30	20	19	0	0	4	2
1	30	20	14	1	1	3	3
1	60	30	16	0	0	3	3
2	30	4	14	0	0	4	4
1	60	30	17	0	0	4	3
1	15	10	18	1	1	4	4
2	120	100	12	1	1	3	3
1	180	30	11	0	1	2	1
1	60	30	11	1	1	3	1
2	60	20	13	0	0	0	0
1	60	10	16	0	0	3	2
2	120	60	14	1	1	3	2
2	60	10	14	1	1	2	1
2	60	50	13	1	2	2	2
1	30	10	12	0	1	2	1
2	120	50	17	1	2	2	1
1	120	80	11	2	2	2	1
1	120	20	19	0	0	3	3
1	30	50	16	1	1	3	2
1	60	30	11	1	1	1	1
1	30	8	20	0	0	4	4
1	60	50	16	0	0	3	1
1	180	50	20	1	0	4	4
1	40	30	16	0	0	2	1
1	120	50	13	1	0	3	1
1	60	30	13	0	0	3	2
2	60	30	14	1	1	3	3
1	120	100	12	2	1	1	1
1	120	80	13	1	1	2	1
1	60	30	17	0	1	2	2
1	60	30	15	0	0	3	2
1	60	40	15	1	1	2	1
1	120	80	12	2	1	1	1
2	30	10	15	1	1	3	3
1	60	100	14	1	1	3	2
1	60	40	15	2	1	1	1
2	120	80	13	1	2	2	1
2	40	20	18	0	0	3	3
1	120	100	11	2	2	1	1
1	120	40	19	1	1	2	2
1	60	50	20	0	0	3	3
2	120	100	13	1	1	2	1
1	60	20	15	1	1	3	2
1	120	80	18	1	1	2	2
1	30	20	20	0	0	4	4
1	60	100	15	1	1	3	2
2	30	50	11	1	1	2	1
1	120	50	17	1	1	2	2
1	60	40	17	1	1	2	2
1	60	50	14	1	1	2	2
1	120	80	16	1	1	2	2
1	30	20	17	0	0	3	3
1	30	20	13	1	1	3	2
1	30	10	17	0	0	3	2
1	60	30	13	1	1	2	2
2	30	10	20	0	0	3	3
2	60	50	13	1	1	2	2
2	120	60	12	1	1	2	1
2	25	30	16	0	0	3	2
1	60	50	14	1	1	2	1
2	3	3	17	1	1	3	4
2	30	10	18	0	0	4	4
2	120	80	11	1	2	1	1
1	10	2	19	0	0	4	3
1	60	5	14	1	1	2	2
1	30	5	19	0	0	4	3
1	60	60	16	2	2	1	1
1	60	20	20	0	0	4	4
1	10	3	20	0	0	4	4
1	5	1	20	0	0	3	2
1	120	80	12	2	2	2	2
1	60	100	15	1	1	2	3
1	120	50	15	0	1	3	2
1	30	3	19	0	0	4	4
1	60	5	19	0	0	3	3
2	30	30	20	0	0	3	2
1	10	10	16	0	0	4	3
2	25	30	17	0	1	3	2
1	10	15	13	0	1	1	2
1	30	15	16	1	1	3	1
1	60	30	19	0	0	4	3
2	30	40	11	1	2	1	1
2	90	100	14	1	2	2	1
1	15	10	12	0	2	2	0
1	40	50	17	2	2	3	2
1	120	100	11	0	2	1	0
1	60	15	13	0	1	2	1
1	10	10	17	0	0	4	2
1	60	6	12	0	1	3	2
1	60	50	15	1	1	2	1
2	60	30	13	1	1	3	1
1	30	20	12	2	1	2	0
1	60	50	14	1	1	2	2
2	180	10	17	1	0	1	1
